# Supplementary material for: Cell cycle oscillations in a polarity network facilitate state switching by morphogenetic cues
Source: Sci Adv. 2026 May 13;12(20):eaec3379. doi: 10.1126/sciadv.aec3379 (PMC13170641; doi:10.1126/sciadv.aec3379)
Supplement: Supplementary file 2 — Movies S1 to S7 [file sciadv.aec3379_movies_s1_to_s7.zip]

Archive with 7 entries (7 files):
- aec3379_movie_s1.avi
- aec3379_movie_s2.avi
- aec3379_movie_s3.avi
- aec3379_movie_s4.mp4
- aec3379_movie_s5.mp4
- aec3379_movie_s6.avi
- aec3379_movie_s7.avi
